# Supplementary material for: Gender Difference in Bacteria Endotoxin-Induced Inflammatory and Anorexic Responses
Source: PLoS One. 2016 Sep 15;11(9):e0162971. doi: 10.1371/journal.pone.0162971 (PMC5025071; doi:10.1371/journal.pone.0162971)
Supplement: S1 Table — (XLS) [file pone.0162971.s001.xls]

## Sheet: IL6
129S6 mice
IL6(pg/ml)	age group	gender	genotype	LPS	hr after inj
				(µg/g BW)
60.5861	O	F	129S6	5	20
71.3126	O	F	129S6	5	20
50.1784	O	F	129S6	5	20
31.999	O	F	129S6	5	20
74.3267	O	M	129S6	5	20
81.3555	O	M	129S6	5	20
54.545	O	M	129S6	5	20
131.425	O	M	129S6	5	20
156.389	O	M	129S6	5	20
122.427	O	M	129S6	5	20
0.38626	O	F	129S6	PBS	20
0	O	F	129S6	PBS	20
0.676503	O	F	129S6	PBS	20
0	O	F	129S6	PBS	20
0.826304	O	F	129S6	PBS	20
0	O	F	129S6	PBS	20
1.13295	O	M	129S6	PBS	20
2.47081e-17	O	M	129S6	PBS	20
0	O	M	129S6	PBS	20
0	O	M	129S6	PBS	20
1.92991	O	M	129S6	PBS	20
39.7511	O	F	129S6	5	20
53.5376	O	F	129S6	5	20
34.0228	O	F	129S6	5	20
32.3364	O	F	129S6	5	20
37.3933	O	F	129S6	5	20
76.3356	O	F	129S6	5	20
82.3592	O	F	129S6	5	20
7.58656	O	M	129S6	5	20
206.548	O	M	129S6	5	20
107.084	O	M	129S6	5	20
96.0653	O	M	129S6	5	20
945.749	O	M	129S6	5	20
4620.54	O	M	129S6	5	20
143.745	O	M	129S6	5	20
3.81676	O	M	129S6	5	20
0.272322	O	F	129S6	PBS	20
2.47081e-17	O	F	129S6	PBS	20
2.47081e-17	O	F	129S6	PBS	20
0	O	F	129S6	PBS	20
2.47081e-17	O	F	129S6	PBS	20
0.247565	O	F	129S6	PBS	20
0	O	F	129S6	PBS	20
0	O	F	129S6	PBS	20
7.08565	O	F	129S6	PBS	20
0.676503	O	M	129S6	PBS	20
0.115726	O	M	129S6	PBS	20
0	O	M	129S6	PBS	20
1.60673	O	M	129S6	PBS	20
0	O	M	129S6	PBS	20
0	O	M	129S6	PBS	20
IL10+/+, +/-, -/-
IL6 (pg/ml)	age	gender	genotype	LPS	hr after inj
			IL10	(µg/g BW)
0	O	F	-/-		0
0.115726	O	F	-/-		0
0	O	F	-/-		0
0	O	F	-/-		0
0	O	F	-/-		0
5.18478	O	F	-/-		0
3.8855	O	F	-/-		0
0	O	F	-/-		0
1.76766	O	F	-/-		0
0	O	F	-/-		0
1.28923	O	M	-/-		0
10.1445	O	M	-/-		0
9.76788	O	M	-/-		0
14.9471	O	M	-/-		0
12.6215	O	M	-/-		0
0	O	M	-/-		0
0	O	M	-/-		0
0	O	M	-/-		0
565.455	O	F	-/-	0.1	1
7926.87	O	F	-/-	0.1	1
88.3832	O	F	-/-	0.1	1
180.448	O	F	-/-	0.1	1
3031.34	O	F	-/-	0.1	1
9026.24	O	F	-/-	0.1	1
9916.3	O	M	-/-	0.1	1
15592.9	O	M	-/-	0.1	1
358.491	O	M	-/-	0.1	1
10407.5	O	M	-/-	0.1	1
386.022	O	M	-/-	0.1	1
33.8252	O	M	-/-	0.1	1
21258.9	O	M	-/-	0.1	1
8481.98	O	F	-/-	0.1	3
895.647	O	F	-/-	0.1	3
37823.8	O	F	-/-	0.1	3
2447.47	O	F	-/-	0.1	3
90879.7	O	F	-/-	0.1	3
187912	O	M	-/-	0.1	3
161210	O	M	-/-	0.1	3
45533.6	O	M	-/-	0.1	3
190290	O	M	-/-	0.1	3
93788.3	O	M	-/-	0.1	3
5963.01	O	F	-/-	0.1	6
734.199	O	F	-/-	0.1	6
261.186	O	F	-/-	0.1	6
7298.24	O	F	-/-	0.1	6
2508.84	O	F	-/-	0.1	6
20842	O	M	-/-	0.1	6
18209.3	O	M	-/-	0.1	6
29210.4	O	M	-/-	0.1	6
27343.6	O	M	-/-	0.1	6
53827.4	O	M	-/-	0.1	6
42.4099	O	F	-/-	0.1	20
82.0279	O	F	-/-	0.1	20
77.7352	O	F	-/-	0.1	20
58.1135	O	F	-/-	0.1	20
11.3091	O	F	-/-	0.1	20
45947.9	O	M	-/-	0.1	20
160.171	O	M	-/-	0.1	20
15641.5	O	M	-/-	0.1	20
52284.7	O	M	-/-	0.1	20
87139	O	M	-/-	0.1	20
72	O	F	-/-	0.1	20
172	O	F	-/-	0.1	20
160	O	F	-/-	0.1	20
118.637	Y	M	-/-	0.1	20
84.551	Y	M	-/-	0.1	20
92.4773	Y	M	-/-	0.1	20
171	Y	F	-/-	0.1	20
71	Y	F	-/-	0.1	20
120.672	Y	F	-/-	0.1	20
51	Y	F	-/-	0.1	20
79.3565	O	F	-/-	0.1	44
71.2061	O	F	-/-	0.1	44
632.926	O	M	-/-	0.1	44
13.8363	O	M	-/-	0.1	44
106.984	O	M	-/-	0.1	44
5.48822	O	F	-/-	0.1	44
11.7196	O	F	-/-	0.1	44
10.6386	O	F	-/-	0.1	44
33.4789	O	M	-/-	0.1	44
21.818	O	M	-/-	0.1	44
21.415	O	M	-/-	0.1	44
25200.1	Y	F	-/-	0.02	2
546.538	Y	F	-/-	0.02	2
30050.5	Y	F	-/-	0.02	2
21200.2	Y	F	-/-	0.02	2
10371.1	Y	F	-/-	0.02	3
5210.34	Y	F	-/-	0.02	3
6345.4	Y	F	-/-	0.02	3
8713.79	Y	F	-/-	0.02	3
17969.7	Y	F	-/-	0.02	3
37.0589	Y	F	-/-	PBS	3
22697.5	Y	M	-/-	0.02	2
27691	Y	M	-/-	0.02	2
18120.2	Y	M	-/-	0.02	2
31661.7	Y	M	-/-	0.02	2
25508.7	Y	M	-/-	0.02	2
8268.99	Y	M	-/-	0.02	3
697.863	Y	M	-/-	0.02	3
16247.3	Y	M	-/-	0.02	3
10534.4	Y	M	-/-	0.02	3
556.942	O	F	+/+	0.02	3
1183.13	O	F	+/+	0.02	3
2206.71	O	F	+/+	0.02	3
1261.27	O	F	+/+	0.02	3
1601.51	O	F	+/+	0.02	3
456.582	O	F	+/+	0.02	3
12775.3	O	F	+/+	0.2	3
7930.06	O	F	+/+	0.2	3
6793.72	O	F	+/+	0.2	3
18621.3	O	F	+/+	0.2	3
7430.75	O	F	+/+	0.2	3
13.9193	O	F	+/+	0.2	44
0	O	F	+/+	0.2	44
0	O	F	+/+	0.2	44
0	O	F	+/+	0.2	44
9.38858	O	F	+/+	0.2	116
77.1349	O	F	+/+	PBS	3
5.7243	O	F	+/+	PBS	3
0	O	F	+/+	PBS	3
5726.22	O	M	+/+	0.02	3
3344.2	O	M	+/+	0.02	3
17.504	O	M	+/+	0.2	44
0	O	M	+/+	0.2	44
0	O	M	+/+	0.2	44
0	O	M	+/+	0.2	44
1.70542	O	M	+/+	0.2	44
0.392436	O	M	+/+	0.2	44
0	O	M	+/+	0.2	68
5.94738	O	M	+/+	0.2	68
19.4604	O	M	+/+	PBS	3
641	O	M	+/+	0.2	3
57101.9	O	M	+/+	0.2	3
59791.5	O	M	+/+	0.2	3
60470.8	O	M	+/+	0.2	3
59402.8	O	M	+/+	0.2	3
86975.6	O	M	+/+	0.2	3
18.7765	O	M	+/+	PBS	3
131.202	O	M	+/+	PBS	3
3.38445	O	M	+/+	PBS	3
225.414	O	M	+/+	PBS	3
3646.21	Y	F	+/-	0.02	1
9391	Y	F	+/-	0.02	1
7172	Y	F	+/-	0.02	1
8759	Y	F	+/-	0.02	1
9547	Y	F	+/-	0.02	1
4808.1	Y	F	+/-	0.02	2
5359.4	Y	F	+/-	0.02	2
12906	Y	F	+/-	0.02	2
16179	Y	F	+/-	0.02	2
18514	Y	F	+/-	0.02	2
3680.38	Y	F	+/-	0.02	3
12321.2	Y	F	+/-	0.02	3
2795.94	Y	F	+/-	0.02	3
4933.96	Y	F	+/-	0.02	3
4699.16	Y	F	+/-	0.02	3
4975.47	Y	F	+/-	0.2	1
2458.82	Y	F	+/-	0.2	1
2585.42	Y	F	+/-	0.2	1
20525.3	Y	F	+/-	0.2	2
28198.8	Y	F	+/-	0.2	2
31375.3	Y	F	+/-	0.2	2
22108.3	Y	F	+/-	0.2	2
27818.7	Y	F	+/-	0.2	2
29050.5	Y	F	+/-	0.2	3	*
27374.9	Y	F	+/-	0.2	3
21177.5	Y	F	+/-	0.2	3
17811.9	Y	F	+/-	0.2	3
12060.8	Y	F	+/-	0.2	3
8.4311	Y	F	+/-	PBS	3
232.002	Y	F	+/-	PBS	3
0	Y	F	+/-	PBS	3
2685.26	Y	M	+/-	0.02	1
8043	Y	M	+/-	0.02	1
7328	Y	M	+/-	0.02	1
7110	Y	M	+/-	0.02	1
8219.39	Y	M	+/-	0.02	2
10161	Y	M	+/-	0.02	2
7506.36	Y	M	+/-	0.02	2
9390	Y	M	+/-	0.02	2
998.952	Y	M	+/-	0.02	3
1923.3	Y	M	+/-	0.02	3
3727.45	Y	M	+/-	0.02	3
1906.63	Y	M	+/-	0.02	3
4877.19	Y	M	+/-	0.2	1
6685.9	Y	M	+/-	0.2	1
5655.85	Y	M	+/-	0.2	1
5236.19	Y	M	+/-	0.2	1
1160	Y	M	+/-	0.2	1
5832	Y	M	+/-	0.2	1
5089.78	Y	M	+/-	0.2	1
58776	Y	M	+/-	0.2	2
80105	Y	M	+/-	0.2	2
521	Y	M	+/-	0.2	2
40196.4	Y	M	+/-	0.2	3
17338.4	Y	M	+/-	0.2	3
16470.4	Y	M	+/-	0.2	3
34492.6	Y	M	+/-	0.2	3
33273.1	Y	M	+/-	0.2	3
7027.54	Y	F	+/+	0.02	2
4362.98	Y	F	+/+	0.02	2
4720.92	Y	F	+/+	0.02	2
1716.7	Y	F	+/+	0.02	3
1967.69	Y	F	+/+	0.02	3
5000.13	Y	F	+/+	0.02	3
1739.14	Y	F	+/+	0.02	3
1304.21	Y	F	+/+	0.02	3
17648.3	Y	F	+/+	0.2	2
33502.6	Y	F	+/+	0.2	3
11288.3	Y	F	+/+	0.2	3
31654.6	Y	F	+/+	0.2	3
39814.6	Y	F	+/+	0.2	3
17682.7	Y	F	+/+	0.2	3
19927	Y	F	+/+	0.2	3
0	Y	F	+/+	PBS	3
0	Y	F	+/+	PBS	3
0	Y	F	+/+	PBS	3
1941.46	Y	M	+/+	0.02	3
992.954	Y	M	+/+	0.02	3
1993.44	Y	M	+/+	0.02	3
23567.7	Y	M	+/+	0.2	2
22630	Y	M	+/+	0.2	2
19903.7	Y	M	+/+	0.2	2
6483.1	Y	M	+/+	0.2	2
18555.3	Y	M	+/+	0.2	2
28515	Y	M	+/+	0.2	3
33643.4	Y	M	+/+	0.2	3
13013.7	Y	M	+/+	0.2	3
9414.43	Y	M	+/+	0.2	3
37653.6	Y	M	+/+	0.2	3
179.1	Y	M	+/+	PBS	3
145.735	Y	M	+/+	PBS	3
136.233	Y	M	+/+	PBS	3
5337.95	O	F	-/-	0.02	3
1735	O	F	-/-	0.02	3
8114.1	O	F	-/-	0.02	3
4620.33	O	F	-/-	0.02	3
5072.86	O	F	-/-	0.02	3
5013.91	O	F	-/-	0.02	3
2282.91	O	F	-/-	0.02	3
0	O	F	-/-	0.2	68
0	O	F	-/-	0.2	68
0	O	F	-/-	0.2	68
9.38858	O	F	-/-	0.2	68
40.8003	O	F	-/-	0.2	116
0	O	F	-/-	PBS	3
159.704	O	F	-/-	PBS	3
851	O	M	-/-	0.02	3
1.25725	O	M	-/-	0.2	68
32.7412	O	M	-/-	0.2	68
3.55519	O	M	-/-	0.2	68
41.3013	O	M	-/-	PBS	3
10.5351	O	M	-/-	PBS	3
14160.6	O	M	-/-	0.02	3
27908.9	O	M	-/-	0.02	3
27016.4	O	M	-/-	0.02	3
36462	O	M	-/-	0.02	3
118592	O	M	-/-	0.02	3
43713	O	M	-/-	0.02	3
8.1625	O	M	-/-	PBS	3
4.17711	O	M	-/-	PBS	3
3.18376	O	M	-/-	PBS	3
20.1421	O	M	-/-	PBS	3
0	O	M	-/-	PBS	3
10989.6	O	F	+/-	0.02	2
395	O	F	+/-	0.02	3
6806.21	O	F	+/-	0.02	3
270	O	F	+/-	0.02	3
2287.17	O	F	+/-	0.02	3
1209.55	O	F	+/-	0.02	3
1760.06	O	F	+/-	0.02	3
481.45	O	F	+/-	0.02	3
629.675	O	F	+/-	0.02	3
607.44	O	F	+/-	0.02	3
13029.9	O	F	+/-	0.02	3
983.122	O	F	+/-	0.02	3
1866.54	O	F	+/-	0.2	3
1656	O	F	+/-	0.2	3
18739.6	O	F	+/-	0.2	3
13414.6	O	F	+/-	0.2	3
8123.79	O	F	+/-	0.2	3
25897.6	O	F	+/-	0.2	3
9022.8	O	F	+/-	0.2	3
5004.08	O	F	+/-	0.2	3
11493.7	O	F	+/-	0.2	3
0	O	F	+/-	0.2	44
0	O	F	+/-	0.2	68
4.98237	O	F	+/-	0.2	68
6.92134	O	F	+/-	0.2	68
1.70542	O	F	+/-	0.2	116
0	O	F	+/-	0.5	116
2.62092	O	F	+/-	1	116
0	O	F	+/-	2.5	116
0	O	F	+/-	5	116
5.13626	O	F	+/-	PBS	3
97.4948	O	F	+/-	PBS	3
6	O	M	+/-	0.02	3
9975.22	O	M	+/-	0.02	3
33310	O	M	+/-	0.02	3
1683.08	O	M	+/-	0.02	3
5434.24	O	M	+/-	0.02	3
10120.1	O	M	+/-	0.02	3
4681.21	O	M	+/-	0.02	3
84107	O	M	+/-	0.2	3
59667	O	M	+/-	0.2	3
83089	O	M	+/-	0.2	3
93542	O	M	+/-	0.2	3
75273	O	M	+/-	0.2	3
76990	O	M	+/-	0.2	3
6.92134	O	M	+/-	0.2	68
34.9727	O	M	+/-	PBS	3
80.2469	O	M	+/-	PBS	3
14.9125	O	M	+/-	PBS	3
25.5335	O	M	+/-	PBS	3
75.1532	O	M	+/-	PBS	3
