# Supplementary material for: Gender Difference in Bacteria Endotoxin-Induced Inflammatory and Anorexic Responses
Source: PLoS One. 2016 Sep 15;11(9):e0162971. doi: 10.1371/journal.pone.0162971 (PMC5025071; doi:10.1371/journal.pone.0162971)
Supplement: S2 Table — (XLS) [file pone.0162971.s002.xls]

## Sheet: standard
list of standard readings in various ELISA
Date of exp	cytokine	concentration	OD
		(pg/ml)
2009-01-09	IL6	0	0.034	0.028
		4.95	0.087	0.071
		45.4	0.404	0.435
2009-01-14	IL6	0	0.043	0.03
		4.95	0.086	0.08
		45.4	0.519	0.467
2009-01-16	IL6	0	0.039	0.043
2009-01-21	IL6	0	0.039
2009-01-23	IL6	0	0.037
		4.95	0.082	0.084
		45.4	0.585	0.66
2009-01-24	TNFa	full std curve (old kit assay for 1/24, 1/28)			mean	corr
		0	0.021	0.02	0.0205		log10(corr OD)	log10(pg/ml)
		8	0.167	0.153	0.16	0.1395	-0.855426	0.90309
		16	0.304	0.302	0.303	0.2825	-0.548982	1.20412
		32	0.533	0.516	0.5245	0.504	-0.297569	1.50515
		64	0.938	0.919	0.9285	0.908	-0.0419142	1.80618
		128	1.623	1.642	1.6325	1.612	0.207365	2.10721
		256	2.295	2.291	2.293	2.2725	0.356504	2.40824
2009-01-28	TNFa	0
		4.95	0.133	0.138
		45.4	0.668	0.68
2009-01-30	IL6	0	0.024
		4.95	0.076	0.082
		16.1	0.201	0.227
		45.4	0.365	0.411
2009-02-04	IL6	0	0.033	0.033
		4.95	0.066	0.072
		45.4	0.434	0.442
2009-02-05	IL10	full standard curve (first assay)
2009-02-06	TNFa	full stad curve (new kit assay for rest)			mean	corr
		0	0.014	0.018	0.016		log10(corr OD)	log10(pg/ml)
		8	0.12	0.117	0.1185	0.1025	-0.989276	0.90309
		16	0.217	0.211	0.214	0.198	-0.703335	1.20412
		32	0.39	0.379	0.3845	0.3685	-0.433563	1.50515
		64	0.715	0.715	0.715	0.699	-0.155523	1.80618
		128	1.302	1.161	1.2315	1.2155	0.084755	2.10721
		256	2.021	1.913	1.967	1.951	0.290257	2.40824
2009-02-09	IL10	0	0.081	0.08
		15.6	0.127
		62.5	0.256
2009-02-10	TNFa	0	0.117	0.1
		4.95	0.141	0.109
		45.4	0.696	0.547
2009-02-11	IL10	0	0.081	0.087
		15.6	0.13	0.118
		62.5	0.24	0.238
2009-02-12	TNFa	0	0.016	0.02
BRB Biotek starting today		no standards
2009-02-17	IL6	0	0.026	0.025
		4.95	0.072	0.079
		45.4	0.606	0.567
2009-02-18	IL6	0	0.043	0.034
		4.95	0.066	0.065
		45.4	0.36	0.402
2009-02-24	IL6	0	0.019	0.01
		4.95	0.088	0.085
		45.4	0.614	0.56
2009-02-26	IL6	0	0.012	0.012
	(IL6 on Nunc)	4.95	0.056	0.059
	starting today	45.4	0.458	0.445
		100	0.947	0.992
2009-03-03	IL6	0	0.017
		4.95	0.086	0.087
		23.81	0.388	0.428
		100	1.394	1.484
2009-03-05	IL6	0	0.017
		4.95	0.06
		23.81	0.257
2009-03-11	TNFa	0	0.01	0.014
		4.95	0.059
		23.81	0.219
		100	0.901	0.903
			old	newly made
2009-03-12	IL10	0	0.073	0.077
		15.6	0.105	0.113
		62.5	0.195	0.235

## Sheet: TNFa
IL10 +/+, +/- and -/- mice
TNFa(pg/ml)	age group	gender	genotype	LPS	hr after inj
751.07	O	F	-/-	0.1	1
1059.01	O	F	-/-	0.1	1
0.346099	O	F	-/-	0.1	1
0.774403	O	F	-/-	0.1	1
763.988	O	F	-/-	0.1	1
670.761	O	F	-/-	0.1	1
1832.37	O	F	-/-	0.1	1
1221.85	O	M	-/-	0.1	1
45.012	O	M	-/-	0.1	1
1807.16	O	M	-/-	0.1	1
0	O	M	-/-	0.1	1
0.774403	O	M	-/-	0.1	1
2068.14	O	M	-/-	0.1	1
265.492	O	F	-/-	0.1	3
8.67495	O	F	-/-	0.1	3
1628.16	O	F	-/-	0.1	3
27.9241	O	F	-/-	0.1	3
1963.87	O	F	-/-	0.1	3
4510.28	O	M	-/-	0.1	3
5612.82	O	M	-/-	0.1	3
549.883	O	M	-/-	0.1	3
8349.38	O	M	-/-	0.1	3
1847	O	M	-/-	0.1	3
426.99	O	F	-/-	0.1	6
18.7317	O	F	-/-	0.1	6
6.97696	O	F	-/-	0.1	6
349.301	O	F	-/-	0.1	6
56.2028	O	F	-/-	0.1	6
600.59	O	M	-/-	0.1	6
880.928	O	M	-/-	0.1	6
612.995	O	M	-/-	0.1	6
565.637	O	M	-/-	0.1	6
931.213	O	M	-/-	0.1	6
3.32417	O	F	-/-	0.1	20
3.04991	O	F	-/-	0.1	20
4.30807	O	F	-/-	0.1	20
4.16539	O	F	-/-	0.1	20
0.154881	O	F	-/-	0.1	20
280.113	O	M	-/-	0.1	20
153.503	O	M	-/-	0.1	20
524.658	O	M	-/-	0.1	20
1440.96	O	M	-/-	0.1	20
9384.39	O	M	-/-	0.02	3
643.438	O	M	-/-	0.02	3
1589.52	O	M	-/-	0.02	3
6652.35	O	M	-/-	0.02	3
14518.7	O	M	-/-	0.02	3
16675.7	O	M	-/-	0.02	3
6483.32	O	M	-/-	0.02	3
436.329	O	F	-/-	0.02	3
352.622	O	F	-/-	0.02	3
233.647	O	F	-/-	0.02	3
0	O	F	-/-	0.02	3
110.415	O	F	-/-	0.02	3
369.72	O	M	+/+	0.02	3
273.2	O	M	+/+	0.02	3
82.1452	O	F	+/+	0.02	3
113.765	O	F	+/+	0.02	3
183.964	O	F	+/+	0.02	3
69.55	O	F	+/+	0.02	3
116.819	O	F	+/+	0.02	3
56.4531	O	F	+/+	0.02	3
5057.67	Y	F	-/-	0.02	3
720.989	Y	F	-/-	0.02	3
450.12	Y	F	-/-	0.02	3
396.181	Y	F	-/-	0.02	3
1983.88	Y	F	-/-	0.02	3
1366.59	Y	M	-/-	0.02	3
159.331	Y	M	-/-	0.02	3
3288.52	Y	M	-/-	0.02	3
2145.45	Y	M	-/-	0.02	3
16.9882	O	F	+/-	0.02	3
61.6007	O	F	+/-	0.02	3
67.1045	O	F	+/-	0.02	3
69.8805	O	F	+/-	0.02	3
44.278	O	F	+/-	0.02	3
35.5051	O	F	+/-	0.02	3
88.3269	O	F	+/-	0.02	3
99.0456	O	F	+/-	0.02	3
51.2452	O	M	+/-	0.02	3
151.895	O	M	+/-	0.02	3
128.689	O	M	+/-	0.02	3
140.689	O	M	+/-	0.02	3
62.0479	Y	M	+/-	0.02	3
223.37	Y	M	+/-	0.02	3
201.729	Y	M	+/-	0.02	3
120.47	Y	M	+/-	0.02	3
64.5408	Y	F	+/-	0.02	3
384.366	Y	F	+/-	0.02	3
106.947	Y	F	+/-	0.02	3
213.495	Y	F	+/-	0.02	3
175.608	Y	F	+/-	0.02	3
81.4881	Y	F	+/+	0.02	3
87.5438	Y	F	+/+	0.02	3
111.43	Y	F	+/+	0.02	3
50.6052	Y	F	+/+	0.02	3
60.3937	Y	F	+/+	0.02	3
6.81539	Y	M	+/+	0.02	3
252.346	Y	M	+/+	0.02	3
19.4104	Y	M	+/+	0.02	3
106.947	Y	M	+/+	0.02	3
279.75	Y	M	+/+	0.02	3
