# Supplementary material for: Gender Difference in Bacteria Endotoxin-Induced Inflammatory and Anorexic Responses
Source: PLoS One. 2016 Sep 15;11(9):e0162971. doi: 10.1371/journal.pone.0162971 (PMC5025071; doi:10.1371/journal.pone.0162971)
Supplement: S3 Table — (XLS) [file pone.0162971.s003.xls]

## Sheet: IL10
10wk old IL10+/+, +/- mice
IL10(pg/ml)M+/+0.02hr3	IL10(pg/ml)F+/+0.02hr3	IL10(pg/ml)M+/+0.2hr3	IL10(pg/ml)F+/+0.2hr3	IL10(pg/ml)M+/-0.02hr3	IL10(pg/ml)F+/-0.02hr3	IL10(pg/ml)M+/-0.2hr3	IL10(pg/ml)F+/-0.2hr3
34.3	17.5	48.5	42.4	0	0	0	15.5
8	12.7	97.6	59.8	14.6	7	57.8	98.6
28.3	16.5	50.6	84.9	37.3	1.6	22.4	30.3
143.7	25.3	16.5	32.3	3.4	4.3	10.8	280.4
77.5	19.4	45.2	71.2	24.3	7.8	39.3	23.4
	7			17.5	0		18.5
				8	0		29.3
age group	gender	genotype	LPS	hr after inj	IL10-conc(pg/ml)
Y	F	+/-	0.02	1	202.6
Y	F	+/-	0.02	1	281.6
Y	F	+/-	0.02	1	225.8
Y	F	+/-	0.02	1	120
Y	F	+/-	0.02	1	155.6
Y	M	+/-	0.02	1	116.7
Y	M	+/-	0.02	1	123.2
Y	M	+/-	0.02	1	176.3
Y	M	+/-	0.02	1	105
Y	F	+/-	0.02	2	8.9
Y	F	+/-	0.02	2	12.7
Y	F	+/-	0.02	2	46.5
Y	F	+/-	0.02	2	43.4
Y	F	+/-	0.02	2	41.4
Y	M	+/-	0.02	2	43.4
Y	M	+/-	0.02	2	36.3
Y	M	+/-	0.02	2	44.4
Y	M	+/-	0.02	2	31.3
Y	F	+/-	0.02	3	3.4
Y	F	+/-	0.02	3	19.4
Y	F	+/-	0.02	3	2.7
Y	F	+/-	0.02	3	54.7
Y	F	+/-	0.02	3	17.5
Y	M	+/-	0.02	3	0
Y	M	+/-	0.02	3	21.4
Y	M	+/-	0.02	3	11.2
Y	M	+/-	0.02	3	14.6
Y	F	+/-	0.2	1	142.6
Y	F	+/-	0.2	1	80.7
Y	F	+/-	0.2	1	194.9
Y	M	+/-	0.2	1	1.6
Y	M	+/-	0.2	1	169.7
Y	M	+/-	0.2	1	181.8
Y	M	+/-	0.2	1	240.3
Y	M	+/-	0.2	1	65
Y	M	+/-	0.2	1	75.4
Y	M	+/-	0.2	1	90.2
Y	F	+/-	0.2	2	60.9
Y	F	+/-	0.2	2	59.1
Y	F	+/-	0.2	2	91.2
Y	F	+/-	0.2	2	80.7
Y	F	+/-	0.2	2	165.4
Y	M	+/-	0.2	2	89.1
Y	M	+/-	0.2	2	56.7
Y	M	+/-	0.2	2	18.5
Y	F	+/-	0.2	3	26.3
Y	F	+/-	0.2	3	37.3
Y	F	+/-	0.2	3	9.8
Y	F	+/-	0.2	3	9.8
Y	M	+/-	0.2	3	65.2
Y	M	+/-	0.2	3	38.3
Y	M	+/-	0.2	3	39.3
Y	M	+/-	0.2	3	15.5
Y	M	+/-	0.2	3	46.5
