# Supplementary material for: Gender Difference in Bacteria Endotoxin-Induced Inflammatory and Anorexic Responses
Source: PLoS One. 2016 Sep 15;11(9):e0162971. doi: 10.1371/journal.pone.0162971 (PMC5025071; doi:10.1371/journal.pone.0162971)
Supplement: S4 Table — (XLS) [file pone.0162971.s004.xls]

## Sheet: Intake
food intake
IL10 mice
	WK1average	24 hr after LPS
Gender	g/day	g/day	% diffrerence due to LPS	LPS dose (mg/kg)
F	2.32857	1.6	-31.2883	0.2
F	3.55714	3.4	-4.41767	0.2
F	2.67143	2.8	4.81283	0.2
F	3.2	4.2	31.25	0.2
F	2.94286	2.6	-11.6505	0.2
F	2.97143	3.8	27.8846	0.2
F	2.5	2.2	-12	0.2
F	2.55714	3.3	29.0503	0.2
M	2.92857	1.3	-55.6098	0.2
M	2.58571	3	16.0221	0.2
M	2.94286	1.3	-55.8252	0.2
M	2.57143	1.7	-33.8889	0.2
M	3.17143	3.3	4.05405	0.2
M	3.62857	2.4	-33.8583	0.2
M	3.15714	3	-4.97738	0.2
M	2.9	0.5	-82.659	1
M	2.7	0.9	-66.8712	1
M	2.6	0.8	-68.8312	1
M	3.6	1.1	-69.4444	1
M	2.3	1.1	-51.1111	1
M	2.8	1.1	-60.7143	1
F	2.8	1.9	-32.5444	1
F	3.2	1.5	-53.125	1
F	3.2	1.2	-62.1053	1
F	3.1	2	-35.1351	1
F	3.2	1.7	-47.4227	1
129/S6	WK1average	24 hr after LPS
Gender	g/day	g/day	% diffrerence due to LPS	LPS dose (mg/kg)
M	2.57143	4.2	63.3333	S
M	3.11429	3.5	12.3853	S
M	2.84286	3	5.52764	S
M	3.12857	1.2	-61.6438	5
M	4.04286	1.5	-62.8975	5
F	2.92857	3.4	16.0976	S
F	2.74286	3.2	16.6667	S
M	4.56	3.8	-16.6667	S
M	2.88571	0.7	-75.7426	5
F	2.63	3.1	17.8707	S
F	2.67	2	-25.0936	5
M	2.71	0.7	-74.1697	5
F	2.6	1.5	-42.3077	5
F	3.14	1.6	-49.0446	5
F	3.27	3.4	3.97554	S
M	5.42	5.5	1.47601	S
M	3.34	0.5	-85.0299	5
F	2.68	2.9	8.20896	S
F	2.82	0.9	-68.0851	5
F	2.54	2.7	6.29921	S
F	3.41	2.7	-20.8211	5
F	3	3	0	S
M	3.09	3.2	3.55987	S
M	3.46	0.4	-88.4393	5
F	2.83	0.9	-68.1979	5
F	2.94	3.5	19.0476	S
F	3.09	1.8	-41.7476	5
M	2.97143	3.6	21.1538	S
M	2.57143	0.7	-72.7778	5
F	2.78571	3.6	29.2308	S
F	2.88571	2.6	-9.90099	S
F	2.91429	1.3	-55.3922	5
F	2.6	0.9	-65.3846	5
F	2.54286	3.9	53.3708	S
F	3.14286	2.4	-23.6364	S
F	3.31429	2.1	-36.6379	S
F	2.71429	1.2	-55.7895	5
F	3.31429	2.6	-21.5517	5
F	2.9	4.3	48.2759	S
M	3.18571	4.5	41.2556	S
M	2.8	4.5	60.7143	S
F	2.48571	1.3	-47.7011	5
F	3.28571	5	52.1739	S
M	3.24286	5.5	69.6035	S
M	2.64286	0.8	-69.7297	5
M	2.65714	3.5	31.7204	S
M	3.18571	4.4	38.1166	S
M	2.67143	0.8	-70.0535	5
M	4.02857	0.7	-82.6241	5
M	3.11429	0.6	-80.7339	5
M	3	3.6	20	5
