# Supplementary material for: Gender Difference in Bacteria Endotoxin-Induced Inflammatory and Anorexic Responses
Source: PLoS One. 2016 Sep 15;11(9):e0162971. doi: 10.1371/journal.pone.0162971 (PMC5025071; doi:10.1371/journal.pone.0162971)
Supplement: S5 Table — (XLS) [file pone.0162971.s005.xls]

## Sheet: BW
body weight (129S6)										Body weight (IL10 colony)
Age	Gender	body weight (g)			Mean	SD	t-test	N		Age	Gender	body weight (g)
O	F	17.8		old male	24.0042	2.29773	2.35817e-06	24		O	F	18.1			Mean	SD	t-test	N
O	F	19.8		old female	20.6593	2.17083		27		O	F	17.7		old male	26.8992	4.75757	4.31925e-20	126
O	F	23								O	F	17.2		old female	21.1673	3.485		101
O	F	18.8								O	F	18.5
O	F	20.5								O	F	16.4		young male	21.2788	2.77031	8.21347e-19	66
O	F	19.5								O	F	20.7		young female	17.2233	1.80812		73
O	F	18.3								O	F	21.2
O	F	16.8								O	F	23.3
O	F	18.2								O	F	19.6
O	F	21.5								O	F	20.3
O	F	23.4								O	F	20.9
O	F	22.8								O	F	19.2
O	F	19.5								O	F	20.2
O	F	19.7								O	F	28.7
O	F	19.7								O	F	28.2
O	F	23.7								O	F	20.4
O	F	19.7								O	F	19.9
O	F	20.8								O	F	20.4
O	F	19.8								O	F	20.8
O	F	20.7								O	F	20.4
O	F	18.3								O	F	23.3
O	F	20.6								O	F	19.6
O	F	20.6								O	F	20.3
O	F	23.7								O	F	20.9
O	F	26.1								O	F	22.1
O	F	21.8								O	F	21.7
O	F	22.7								O	F	22.4
O	M	25								O	F	23.3
O	M	25.8								O	F	19.9
O	M	25.7								O	F	31.1
O	M	24.8								O	F	30
O	M	25.8								O	F	28.3
O	M	23								O	F	18.3
O	M	19.1								O	F	19.6
O	M	24.5								O	F	20.8
O	M	26.4								O	F	21
O	M	28.8								O	F	21.1
O	M	22.1								O	F	19.8
O	M	21.2								O	F	20.8
O	M	22.7								O	F	27
O	M	25.1								O	F	17.5
O	M	24.3								O	F	26.4
O	M	23								O	F	29.4
O	M	26.5								O	F	25.9
O	M	21.2								O	F	20.6
O	M	21.3								O	F	21.5
O	M	26.7								O	F	21.4
O	M	23.2								O	F	19.6
O	M	25.6								O	F	19.8
O	M	21.1								O	F	20.7
O	M	23.2								O	F	18.1
										O	F	20.7
										O	F	21.2
										O	F	19.2
										O	F	29.4
										O	F	21.7
										O	F	20.6
										O	F	18.7
										O	F	20
										O	F	22
										O	F	19.4
										O	F	21.1
										O	F	22.1
										O	F	21.6
										O	F	19.3
										O	F	19.3
										O	F	19.6
										O	F	19.5
										O	F	18.5
										O	F	20.7
										O	F	17.3
										O	F	20.9
										O	F	17.7
										O	F	17.2
										O	F	18.5
										O	F	16.4
										O	F	31.6
										O	F	22.5
										O	F	19.7
										O	F	33.9
										O	F	18.2
										O	F	19.8
										O	F	19.6
										O	F	16.9
										O	F	16.5
										O	F	18.2
										O	F	19.1
										O	F	18.7
										O	F	21.8
										O	F	20.2
										O	F	19.3
										O	F	23.2
										O	F	18.7
										O	F	21.2
										O	F	22.4
										O	F	19
										O	F	24.2
										O	F	21.2
										O	F	17.3
										O	F	22.5
										O	F	25.3
										O	M	24.7
										O	M	23.9
										O	M	23.9
										O	M	23.4
										O	M	24
										O	M	24.4
										O	M	26.4
										O	M	33
										O	M	30.1
										O	M	31
										O	M	23.4
										O	M	23.3
										O	M	24.9
										O	M	24.5
										O	M	25.8
										O	M	23.4
										O	M	23.3
										O	M	24.9
										O	M	27.7
										O	M	27.3
										O	M	37.4
										O	M	33.3
										O	M	36.4
										O	M	28.2
										O	M	27.4
										O	M	27.8
										O	M	30.7
										O	M	26.5
										O	M	25
										O	M	29.4
										O	M	27.7
										O	M	29.4
										O	M	30.8
										O	M	31
										O	M	29.9
										O	M	28.3
										O	M	29.8
										O	M	50.6
										O	M	57.5
										O	M	31.9
										O	M	33
										O	M	34.3
										O	M	27.5
										O	M	26.8
										O	M	27.9
										O	M	24.7
										O	M	23.9
										O	M	23.9
										O	M	23.4
										O	M	24
										O	M	24.4
										O	M	26.4
										O	M	30.1
										O	M	30.3
										O	M	27.9
										O	M	24.9
										O	M	25.1
										O	M	26.9
										O	M	25.6
										O	M	27.4
										O	M	28.1
										O	M	27.4
										O	M	24.9
										O	M	28.9
										O	M	29.4
										O	M	26.1
										O	M	27.5
										O	M	25
										O	M	28.2
										O	M	30
										O	M	23.9
										O	M	27.8
										O	M	31.5
										O	M	27.9
										O	M	26.6
										O	M	20.3
										O	M	30.3
										O	M	26.2
										O	M	26.6
										O	M	22.7
										O	M	26.9
										O	M	24.4
										O	M	27
										O	M	27.5
										O	M	24.5
										O	M	28.4
										O	M	26.9
										O	M	24.8
										O	M	25.4
										O	M	23.1
										O	M	25.6
										O	M	22.5
										O	M	24.8
										O	M	24.9
										O	M	25.7
										O	M	23.6
										O	M	25.4
										O	M	23.7
										O	M	24.3
										O	M	31.6
										O	M	26.5
										O	M	27.2
										O	M	26
										O	M	23.7
										O	M	23.9
										O	M	20.9
										O	M	19.8
										O	M	26.5
										O	M	21.2
										O	M	22
										O	M	21.4
										O	M	22.7
										O	M	24.1
										O	M	27.4
										O	M	25.4
										O	M	27.4
										O	M	23.2
										O	M	30
										O	M	28.7
										O	M	28
										O	M	25.7
										O	M	17.7
										O	M	22.6
										O	M	23.4
										O	M	27
										O	M	25.9
										Y	F	18.2
										Y	F	18.9
										Y	F	17.3
										Y	F	18.9
										Y	F	18.4
										Y	F	18.4
										Y	F	15.5
										Y	F	17.4
										Y	F	17
										Y	F	16.3
										Y	F	16.9
										Y	F	14.8
										Y	F	14.5
										Y	F	16
										Y	F	15.7
										Y	F	17.5
										Y	F	19.8
										Y	F	18.5
										Y	F	17.2
										Y	F	19.6
										Y	F	17.4
										Y	F	17.9
										Y	F	17.4
										Y	F	15.3
										Y	F	15.2
										Y	F	15.5
										Y	F	15.8
										Y	F	18.2
										Y	F	19.4
										Y	F	17.8
										Y	F	16.1
										Y	F	16.5
										Y	F	17.6
										Y	F	19.5
										Y	F	15.5
										Y	F	17.1
										Y	F	17.1
										Y	F	16
										Y	F	15.5
										Y	F	19.8
										Y	F	16
										Y	F	14.5
										Y	F	13.7
										Y	F	15.4
										Y	F	13.9
										Y	F	19.6
										Y	F	18.1
										Y	F	17
										Y	F	13
										Y	F	16.4
										Y	F	18.2
										Y	F	17.2
										Y	F	19.4
										Y	F	19.6
										Y	F	16.6
										Y	F	18.6
										Y	F	18.2
										Y	F	17.7
										Y	F	18.6
										Y	F	18.7
										Y	F	19.6
										Y	F	16.1
										Y	F	16.7
										Y	F	18.3
										Y	F	15.3
										Y	F	14.2
										Y	F	15.7
										Y	F	19.3
										Y	F	16.7
										Y	F	17.7
										Y	F	18.4
										Y	F	23.6
										Y	F	17.9
										Y	M	24.9
										Y	M	25.3
										Y	M	25.1
										Y	M	23.5
										Y	M	24.4
										Y	M	23.5
										Y	M	21.1
										Y	M	20
										Y	M	14.7
										Y	M	17.7
										Y	M	15.3
										Y	M	15.9
										Y	M	16.7
										Y	M	17.4
										Y	M	18.1
										Y	M	25
										Y	M	21.8
										Y	M	23.2
										Y	M	24
										Y	M	23.8
										Y	M	20.9
										Y	M	22.2
										Y	M	17.1
										Y	M	15.7
										Y	M	16.8
										Y	M	20.8
										Y	M	20.6
										Y	M	24.2
										Y	M	23.9
										Y	M	21.8
										Y	M	19.2
										Y	M	23.4
										Y	M	19.8
										Y	M	21.3
										Y	M	23
										Y	M	25.3
										Y	M	22.3
										Y	M	26.2
										Y	M	24
										Y	M	24.9
										Y	M	21.2
										Y	M	22.1
										Y	M	20
										Y	M	22.1
										Y	M	21
										Y	M	20
										Y	M	21.5
										Y	M	23.1
										Y	M	23.9
										Y	M	16.6
										Y	M	19.3
										Y	M	21.1
										Y	M	21.6
										Y	M	24
										Y	M	20.1
										Y	M	20.6
										Y	M	17.9
										Y	M	20.1
										Y	M	21.4
										Y	M	21.9
										Y	M	21.4
										Y	M	19.6
										Y	M	21.2
										Y	M	21.7
										Y	M	22.7
										Y	M	23.5

## Sheet: Sheet2
Body weight (IL10 colony)			Age	Gender	body weight (g)
							Mean	SD	t-test
						old male
						old female
						young male
						young female
